# Supplementary material for: Single-molecule analysis of steroid receptor and cofactor action in living cells
Source: Nat Commun. 2017 Jun 21;8:15896. doi: 10.1038/ncomms15896 (PMC5482060; doi:10.1038/ncomms15896)
Supplement: Supplementary Data 1 [file ncomms15896-s2.xlsx]

## Sheet: Sheet1
Supplementary Data 1
Number of cells and tracks analyzed and residence times and bound fractions of tested factors
Cell line	Factor	Treatment	Exposure time (ms)	Interval time (ms)	Nmin	Number of cells analyzed	Number of tracks analyzed	Fast stop (s)	Slow stop (s)	Fast fraction (%)	Slow fraction (%)	Unbound fraction (%)	Slow/total bound (%)
3617	HaloTag-GR	Dex	10	30	8	58	43264	0.26 ± 0.01	2.62 ± 0.08	29.1	7.1	63.8	19.6133
3617	HaloTag-GR	Dex	10	100	3	42	7786	0.63 ± 0.02	3.55 ± 0.19	32	6.7	61.3	17.3127
3617	HaloTag-GR	Dex	10	150	3	41	6487	0.96 ± 0.02	5.63 ± 0.30	31.2	6.4	62.4	17.0213
3617	HaloTag-GR	Dex	10	200	2	131	20970	1.20 ± 0.03	7.25 ± 0.49	38.3	5.2	56.5	11.954
3617	HaloTag-GR	Dex	10	250	2	42	5942	1.67 ± 0.03	10.6 ± 0.66	40.2	5.2	54.6	11.4537
3617	HaloTag-GR	Dex	10	400	2	42	5789	2.36 ± 0.06	11.0 ± 0.89	37.8	5.7	56.5	13.1034
3617	HaloTag-GR	Dex	10	800	2	43	4490	4.44 ± 0.14	22.1 ± 4.32	38.9	3.1	58	7.38095
3617	HaloTag-GR	Dex	10	1000	2	49	3718	5.60 ± 0.16	25.5 ± 3.97	35.5	3.2	61.3	8.26873
3617	HaloTag-GR	Dex	10	1500	2	50	3233	7.71 ± 0.27	37.7 ± 10.1	33.7	2.3	64	6.38889
3617	HaloTag-GR	Dex	10	2000	2	38	4238	8.35 ± 0.17	NA	37.1	NA	62.9	NA
3617	HaloTag-GR	Dex	10	2500	2	40	3289	9.94 ± 0.26	NA	35.5	NA	64.5	NA
3617	HaloTag-GRC440G	Dex	10	200	2	51	5424	0.89 ± 0.02	5.80 ± 0.44	22.8	2.6	74.6	10.2362
3617	HaloTag-GRmonC440G	Dex	10	200	2	51	5839	0.80 ± 0.02	5.39 ± 0.56	20.2	1.8	78	8.18182
3617	HaloTag-GR	Cort	10	200	2	38	4116	0.84 ± 0.01	5.56 ± 0.27	17.7	2.6	79.7	12.8079
3617	HaloTag-GR	Cort	10	800	2	57	3188	3.51 ± 0.21	21.5 ± 14.7	17	0.9	82.1	5.02793
3617	HaloTag-GR	Cort	10	1000	2	47	2897	4.11 ± 0.16	NA	15.7	NA	84.3	NA
3617	HaloTag-GR	Cort	10	2000	2	55	2366	8.19 ± 0.29	NA	15.7	NA	84.3	NA
3617	HaloTag-GRC440G	Cort	10	200	2	50	4491	0.77 ± 0.02	5.68 ± 1.04	14.1	0.8	85.1	5.36913
3617	HaloTag-GRmonC440G	Cort	10	200	2	48	3050	0.75 ± 0.02	NA	8.8	NA	91.2	NA
3617	HaloTag-GR	Cort-wash	10	200	2	28	2822	0.69 ± 0.02	5.94 ± 1.86	11.4	0.5	88.1	4.20168
3617	HaloTag-GR	Unt	10	200	2	44	1062	0.81 ± 0.02	5.86 ± 0.60	11.8	1.1	87.1	8.52713
3617	HaloTag-GR + GFP-GR	Dex	10	200	2	47	7049	1.22 ± 0.03	6.83 ± 0.67	32	4	64	11.1111
3617	HaloTag-GR + siSCR	Dex	10	200	2	74	6474	1.44 ± 0.03	9.18 ± 0.67	37.8	4.7	57.5	11.0588
3617	HaloTag-GR + siGRIP1	Dex	10	200	2	73	4937	1.45 ± 0.05	8.96 ± 0.75	36.4	5.8	57.8	13.7441
3617	HaloTag-ER	Unt	10	200	2	49	5674	0.94 ± 0.02	5.88 ± 0.46	24.4	2.8	72.8	10.2941
3617	HaloTag-ER	E2	10	200	2	50	9641	1.64 ± 0.04	11.1 ± 0.77	58	9	33	13.4328
3617	HaloTag-PR	Unt	10	200	2	41	3814	0.77 ± 0.02	5.87 ± 0.57	17.3	1.4	81.3	7.48663
3617	HaloTag-PR	Prog	10	200	2	41	6328	1.09 ± 0.02	6.77 ± 0.23	34.1	7.3	58.6	17.6329
3617	HaloTag-AR	Unt	10	200	2	52	2421	0.94 ± 0.01	8.61 ± 0.39	20.3	2.3	77.4	10.177
3617	HaloTag-AR	DHT	10	200	2	38	6372	1.08 ± 0.02	7.02 ± 0.31	39.4	6.2	54.4	13.5965
3617	HaloTag-GRIP1	Unt	10	200	2	36	5895	1.18 ± 0.02	7.53 ± 0.37	45.5	8.4	46.1	15.5844
3617	HaloTag-GRIP1	Dex	10	200	2	40	7527	1.27 ± 0.02	8.29 ± 0.30	49.6	10.1	40.3	16.9179
3617	HaloTag-GRIP1mut	Unt	10	200	2	32	6230	1.14 ± 0.02	7.68 ± 0.31	45	7.1	47.9	13.6276
3617	HaloTag-GRIP1mut	Dex	10	200	2	39	7486	1.21 ± 0.02	7.28 ± 0.26	45.4	7.7	46.9	14.5009
3617	SnapTag-BRG1	Unt	10	200	2	35	4024	1.28 ± 0.07	6.17 ± 2.19	30.3	2.3	67.4	7.05521
3617	SnapTag-BRG1	Dex	10	200	2	37	5219	1.31 ± 0.06	6.95 ± 2.86	35	2	63	5.40541
3617	HaloTag-cFOS	Unt	10	200	2	40	6776	1.36 ± 0.03	10.1 ± 0.66	46.5	5.8	47.7	11.0899
3617	HaloTag-cFOS	Dex	10	200	2	40	6271	1.35 ± 0.02	9.09 ± 0.46	45.4	6.5	48.1	12.5241
3617	HaloTag-aFOS	Unt	10	200	2	37	2844	0.99 ± 0.02	6.30 ± 0.59	23.1	2.5	74.4	9.76562
3617	HaloTag-cJUN	Unt	10	200	2	26	5271	1.53 ± 0.04	12.8 ± 1.20	55.6	5.5	38.9	9.00164
3617	HaloTag-cJUN	Dex	10	200	2	27	5414	1.58 ± 0.04	12.9 ± 1.54	55.9	5.3	38.8	8.66013
3617	HaloTag-GR + GFP	Dex	10	200	2	59	5785	1.14 ± 0.02	7.75 ± 0.59	32.9	3.7	63.4	10.1093
3617	HaloTag-GR + GFP-cFOS	Dex	10	200	2	80	13626	1.10 ± 0.02	6.71 ± 0.50	35.8	3.7	60.5	9.36709
3617	HaloTag-GR + GFP-aFOS	Dex	10	200	2	77	7911	0.96 ± 0.03	5.29 ± 1.07	22.4	1.6	76	6.66667
GRKO+HaloTag-GR	HaloTag-GR	Dex	10	200	2	73	12933	1.40 ± 0.05	8.42 ± 1.04	39.8	4.7	55.5	10.5618
The data shows several parameters used during single-molecule tracking for all the tested proteins. For more details, see Methods
